# Supplementary material for: Stimulus-Responsiveness of Thermo-Sensitive Polymer Hybridized with N-Doped Carbon Quantum Dots and Its Applications in Solvent Recognition and Fe3+ Ion Detection
Source: Polymers (Basel). 2022 May 12;14(10):1970. doi: 10.3390/polym14101970 (PMC9147206; doi:10.3390/polym14101970)
Supplement: Supplementary file 1 [file polymers-14-01970-s001.zip]

Archive with 1 entries (1 files):
- polymers-1712957-supplementary.pdf
